# Supplementary material for: Oxygen therapy in patients with retinal artery occlusion: A meta-analysis
Source: PLoS One. 2018 Aug 29;13(8):e0202154. doi: 10.1371/journal.pone.0202154 (PMC6114710; doi:10.1371/journal.pone.0202154)
Supplement: S1 File — (XLSX) [file pone.0202154.s002.xlsx]

## Sheet: Fig 3A
Study	Experimental		Control		Weight	Odds Ratio
	Evevts	Total	Evevts	Total		M-H, Fixed,95% CI
Face mask
He 2009	18	20	7	20	0.04	16.71 [2.98, 93.89]
Johannes 2012	19	51	5	29	0.228	2.85 [0.93, 8.72]
NH Atebara 1995	4	40	4	49	0.185	1.25 [0.29, 5.35]
Wang 2016	45	55	23	53	0.243	5.87 [2.45, 14.07]
Zhang 2000	28	32	10	32	0.071	15.40 [4.25, 55.78]
Subtotal (95% CI)		198		183	0.767	5.31 [3.17, 8.88]
Total events	114		49
Heterogeneity: Chi² = 9.37, df = 4 (P = 0.05); I² = 57%
Test for overall effect: Z = 6.36 (P < 0.00001)
Unclear way
Beiran I 2001	29	35	11	37	0.105	11.42 [3.70, 35.25]
S Aisenbrey 2000	12	18	6	14	0.128	2.67 [0.63, 11.28]
Subtotal (95% CI)		53		51	0.233	6.60 [2.78, 15.67]
Total events	41		17
Heterogeneity: Chi² = 2.43, df = 1 (P = 0.12); I² = 59%
Test for overall effect: Z = 4.28 (P < 0.0001)
Total (95% CI)		251		234	1	5.61 [3.60, 8.73]
Total events	155		66
Heterogeneity: Chi² = 11.97, df = 6 (P = 0.06); I² = 50%
Test for overall effect: Z = 7.64 (P < 0.00001)
Test for subgroup differences: Chi² = 0.18, df = 1 (P = 0.67), I² = 0%

## Sheet: Fig 3B
Study	Experimental		Control		Weight	Odds Ratio
	Evevts	Total	Evevts	Total		M-H, Fixed,95% CI
O2
Wang 2016	45	55	23	53	0.271	5.87 [2.45, 14.07]
Subtotal (95% CI)		55		53	0.271	5.87 [2.45, 14.07]
Total events	45		23
Heterogeneity: Not applicable
Test for overall effect: Z = 3.97 (P < 0.0001)
O2+Other therapies
Beiran I 2001	0	0	0	0		Not estimable
He 2009	18	20	7	20	0.045	16.71 [2.98, 93.89]
Johannes 2012	19	51	5	29	0.255	2.85 [0.93, 8.72]
NH Atebara 1995	4	40	4	49	0.206	1.25 [0.29, 5.35]
S Aisenbrey 2000	12	18	6	14	0.143	2.67 [0.63, 11.28]
Zhang 2000	28	32	10	32	0.08	15.40 [4.25, 55.78]
Subtotal (95% CI)		161		144	0.729	4.58 [2.57, 8.16]
Total events	81		32
Heterogeneity: Chi² = 9.87, df = 4 (P = 0.04); I² = 59%
Test for overall effect: Z = 5.17 (P < 0.00001)
Total (95% CI)		216		197	1	4.93 [3.04, 7.99]
Total events	126		55
Heterogeneity: Chi² = 10.13, df = 5 (P = 0.07); I² = 51%
Test for overall effect: Z = 6.49 (P < 0.00001)
Test for subgroup differences: Chi² = 0.21, df = 1 (P = 0.64), I² = 0%

## Sheet: Fig 3C
Study	Experimental		Control		Weight	Odds Ratio
	Evevts	Total	Evevts	Total		M-H, Fixed,95% CI
BRAO
S Aisenbrey 2000	8	10	3	6	0.053	4.00 [0.43, 37.11]
Subtotal (95% CI)		10		6	0.053	4.00 [0.43, 37.11]
Total events	8		3
Heterogeneity: Not applicable
Test for overall effect: Z = 1.22 (P = 0.22)
CRAO
He 2009	18	20	7	20	0.049	16.71 [2.98, 93.89]
Johannes 2012	19	51	5	29	0.282	2.85 [0.93, 8.72]
NH Atebara 1995	4	40	4	49	0.228	1.25 [0.29, 5.35]
Wang 2016	45	55	23	53	0.3	5.87 [2.45, 14.07]
Zhang 2000	28	32	10	32	0.088	15.40 [4.25, 55.78]
Subtotal (95% CI)		198		183	0.947	5.31 [3.17, 8.88]
Total events	114		49
Heterogeneity: Chi² = 9.37, df = 4 (P = 0.05); I² = 57%
Test for overall effect: Z = 6.36 (P < 0.00001)
Total (95% CI)		208		189	1	5.24 [3.18, 8.65]
Total events	122		52
Heterogeneity: Chi² = 9.43, df = 5 (P = 0.09); I² = 47%
Test for overall effect: Z = 6.48 (P < 0.00001)
Test for subgroup differences: Chi² = 0.06, df = 1 (P = 0.81), I² = 0%

## Sheet: Fig 4A
Study	Experimental		Control		Weight	Odds Ratio
	Evevts	Total	Evevts	Total		M-H, Fixed,95% CI
100%O2
Beiran I 2001	29	35	11	37	0.105	11.42 [3.70, 35.25]
He 2009	18	20	7	20	0.04	16.71 [2.98, 93.89]
Johannes 2012	19	51	5	29	0.228	2.85 [0.93, 8.72]
S Aisenbrey 2000	12	18	6	14	0.128	2.67 [0.63, 11.28]
Wang 2016	45	55	23	53	0.243	5.87 [2.45, 14.07]
Zhang 2000	28	32	10	32	0.071	15.40 [4.25, 55.78]
Subtotal (95% CI)		211		185	0.815	6.60 [4.11, 10.59]
Total events	151		62
Heterogeneity: Chi² = 7.44, df = 5 (P = 0.19); I² = 33%
Test for overall effect: Z = 7.81 (P < 0.00001)
95%O2
NH Atebara 1995	4	40	4	49	0.185	1.25 [0.29, 5.35]
Subtotal (95% CI)		40		49	0.185	1.25 [0.29, 5.35]
Total events	4		4
Heterogeneity: Not applicable
Test for overall effect: Z = 0.30 (P = 0.76)
Total (95% CI)		251		234	1	5.61 [3.60, 8.73]
Total events	155		66
Heterogeneity: Chi² = 11.97, df = 6 (P = 0.06); I² = 50%
Test for overall effect: Z = 7.64 (P < 0.00001)
Test for subgroup differences: Chi² = 4.55, df = 1 (P = 0.03), I² = 78.0%

## Sheet: Fig 4B
Study	Experimental		Control		Weight	Odds Ratio
	Evevts	Total	Evevts	Total		M-H, Fixed,95% CI
NBO
NH Atebara 1995	4	40	4	49	0.185	1.25 [0.29, 5.35]
Subtotal (95% CI)		40		49	0.185	1.25 [0.29, 5.35]
Total events	4		4
Heterogeneity: Not applicable
Test for overall effect: Z = 0.30 (P = 0.76)
HBO
Beiran I 2001	29	35	11	37	0.105	11.42 [3.70, 35.25]
He 2009	18	20	7	20	0.04	16.71 [2.98, 93.89]
Johannes 2012	19	51	5	29	0.228	2.85 [0.93, 8.72]
S Aisenbrey 2000	12	18	6	14	0.128	2.67 [0.63, 11.28]
Wang 2016	45	55	23	53	0.243	5.87 [2.45, 14.07]
Zhang 2000	28	32	10	32	0.071	15.40 [4.25, 55.78]
Subtotal (95% CI)		211		185	0.815	6.60 [4.11, 10.59]
Total events	151		62
Heterogeneity: Chi² = 7.44, df = 5 (P = 0.19); I² = 33%
Test for overall effect: Z = 7.81 (P < 0.00001)
Total (95% CI)		251		234	1	5.61 [3.60, 8.73]
Total events	155		66
Heterogeneity: Chi² = 11.97, df = 6 (P = 0.06); I² = 50%
Test for overall effect: Z = 7.64 (P < 0.00001)
Test for subgroup differences: Chi² = 4.55, df = 1 (P = 0.03), I² = 78.0%

## Sheet: Fig 4C
Study	Experimental		Control		Weight	Odds Ratio
	Evevts	Total	Evevts	Total		M-H, Fixed,95% CI
＜9h
Johannes 2012	19	51	5	29	0.228	2.85 [0.93, 8.72]
NH Atebara 1995	4	40	4	49	0.185	1.25 [0.29, 5.35]
Subtotal (95% CI)		91		78	0.413	2.13 [0.89, 5.09]
Total events	23		9
Heterogeneity: Chi² = 0.78, df = 1 (P = 0.38); I² = 0%
Test for overall effect: Z = 1.71 (P = 0.09)
≥9h
Beiran I 2001	29	35	11	37	0.105	11.42 [3.70, 35.25]
He 2009	18	20	7	20	0.04	16.71 [2.98, 93.89]
S Aisenbrey 2000	12	18	6	14	0.128	2.67 [0.63, 11.28]
Wang 2016	45	55	23	53	0.243	5.87 [2.45, 14.07]
Zhang 2000	28	32	10	32	0.071	15.40 [4.25, 55.78]
Subtotal (95% CI)		160		156	0.587	8.05 [4.77, 13.59]
Total events	132		57
Heterogeneity: Chi² = 4.79, df = 4 (P = 0.31); I² = 16%
Test for overall effect: Z = 7.82 (P < 0.00001)
Total (95% CI)		251		234	1	5.61 [3.60, 8.73]
Total events	155		66
Heterogeneity: Chi² = 11.97, df = 6 (P = 0.06); I² = 50%
Test for overall effect: Z = 7.64 (P < 0.00001)
Test for subgroup differences: Chi² = 6.58, df = 1 (P = 0.01), I² = 84.8%

## Sheet: Fig 4D
Study	Experimental		Control		Weight	Odds Ratio
	Evevts	Total	Evevts	Total		M-H, Fixed,95% CI
＜3months
Beiran I 2001	29	35	11	37	0.105	11.42 [3.70, 35.25]
He 2009	18	20	7	20	0.04	16.71 [2.98, 93.89]
Johannes 2012	19	51	5	29	0.228	2.85 [0.93, 8.72]
Wang 2016	45	55	23	53	0.243	5.87 [2.45, 14.07]
Zhang 2000	28	32	10	32	0.071	15.40 [4.25, 55.78]
Subtotal (95% CI)		193		171	0.687	7.33 [4.42, 12.16]
Total events	139		56
Heterogeneity: Chi² = 5.74, df = 4 (P = 0.22); I² = 30%
Test for overall effect: Z = 7.72 (P < 0.00001)
≥3months
NH Atebara 1995	4	40	4	49	0.185	1.25 [0.29, 5.35]
S Aisenbrey 2000	12	18	6	14	0.128	2.67 [0.63, 11.28]
Subtotal (95% CI)		58		63	0.313	1.83 [0.66, 5.04]
Total events	16		10
Heterogeneity: Chi² = 0.53, df = 1 (P = 0.47); I² = 0%
Test for overall effect: Z = 1.17 (P = 0.24)
Total (95% CI)		251		234	1	5.61 [3.60, 8.73]
Total events	155		66
Heterogeneity: Chi² = 11.97, df = 6 (P = 0.06); I² = 50%
Test for overall effect: Z = 7.64 (P < 0.00001)
Test for subgroup differences: Chi² = 5.76, df = 1 (P = 0.02), I² = 82.7%
